# Supplementary material for: Electrospun Nanofibers in Wound Healing: Real-World Evaluation of Spincare™ Technology
Source: Bioengineering (Basel). 2025 May 9;12(5):500. doi: 10.3390/bioengineering12050500 (PMC12109364; doi:10.3390/bioengineering12050500)
Supplement: Supplementary file 1 [file bioengineering-12-00500-s001.zip]

Archive with 1 entries (1 files):
- bioengineering-3592719-supplementary.pdf
